# Supplementary material for: Design, Synthesis, Molecular Docking, and Biological Evaluation of Pyrazole Hybrid Chalcone Conjugates as Potential Anticancer Agents and Tubulin Polymerization Inhibitors
Source: Pharmaceuticals (Basel). 2022 Feb 24;15(3):280. doi: 10.3390/ph15030280 (PMC8954831; doi:10.3390/ph15030280)
Supplement: Supplementary file 1 [file pharmaceuticals-15-00280-s001.zip]

Archive with 1 entries (1 files):
- pharmaceuticals-1555145-supplementary.pdf
